# Supplementary material for: Mitochondria-associated membrane collapse impairs TBK1-mediated proteostatic stress response in ALS
Source: Proc Natl Acad Sci U S A. 2023 Nov 15;120(47):e2315347120. doi: 10.1073/pnas.2315347120 (PMC10666035; doi:10.1073/pnas.2315347120)
Supplement: Supplementary file 2 — Dataset S01 (XLSX) [file pnas.2315347120.sd01.xlsx]

## Sheet: σ1R-APEX2 identified Proteins
Checked	Protein FDR Confidence	Master	Accession	Gene name	Description	Exp. q-value	Sum PEP Score	Coverage	# Peptides	# PSMs	# Unique Peptides	# Protein Groups	# AAs	MW [kDa]	calc. pI	Found in Sample: [S1] F1: Sample	Found in Sample: [S2] F2: Sample	Found in Sample: [S3] F3: Sample	Found in Sample: [S4] F4: Sample	Found in Sample: [S5] F5: Sample	Score Sequest HT	# Peptides Sequest HT
FALSE	High	Master Protein	P04264	KRT1	Keratin, type II cytoskeletal 1 [OS=Homo sapiens]	0	226.676	68.9441	44	687	38	1	644	65.999	8.12	High	High	High	High	High	1442.53	44
FALSE	High	Master Protein	P35527	KRT9	Keratin, type I cytoskeletal 9 [OS=Homo sapiens]	0	170.03	69.8234	32	432	31	1	623	62.027	5.24	High	High	High	High	High	856.995	32
FALSE	High	Master Protein	P13645	KRT10	Keratin, type I cytoskeletal 10 [OS=Homo sapiens]	0	148.282	60.6164	31	431	28	1	584	58.792	5.21	High	High	High	High	High	675.144	31
FALSE	High	Master Protein	P35908	KRT2	Keratin, type II cytoskeletal 2 epidermal [OS=Homo sapiens]	0	80.1024	38.3412	24	259	15	1	639	65.393	8	High	High	High	High	High	396.707	24
FALSE	High	Master Protein	P13647	KRT5	keratin, type II cytoskeletal 5 [OS=Homo sapiens]	0	49.8721	27.7966	19	108	9	1	590	62.34	7.74	Not Found	Not Found	High	High	High	120.263	19
FALSE	High	Master Protein	P02533	KRT14	Keratin, type I cytoskeletal 14 [OS=Homo sapiens]	0	41.2793	33.6864	14	123	6	1	472	51.529	5.16	High	Not Found	High	High	Not Found	149.6	14
FALSE	High	Master Protein	P04259	KRT6B	keratin, type II cytoskeletal 6B [OS=Homo sapiens]	0	39.1859	21.0993	14	149	2	1	564	60.03	8	Not Found	Not Found	Not Found	High	Not Found	214.853	14
FALSE	High	Master Protein	Q96RQ3	MCCC1	Methylcrotonoyl-CoA carboxylase subunit alpha, mitochondrial [OS=Homo sapiens]	0	35.6596	27.7241	13	31	13	1	725	80.422	7.78	Not Found	Not Found	High	Not Found	Not Found	43.5915	13
FALSE	High	Master Protein	P08779	KRT16	Keratin, type I cytoskeletal 16 [OS=Homo sapiens]	0	27.7767	17.759	9	95	1	1	473	51.236	5.05	Not Found	Not Found	Not Found	High	Not Found	114.093	9
FALSE	High	Master Protein	P05166-2	PCCB	Isoform 2 of Propionyl-CoA carboxylase beta chain, mitochondrial [OS=Homo sapiens]	0	24.1873	29.1592	11	19	11	1	559	60.483	7.24	Not Found	Not Found	Not Found	High	Not Found	29.7877	11
FALSE	High	Master Protein	P60709	ACTB	Actin, cytoplasmic 1 [OS=Homo sapiens]	0	22.8701	25.8667	8	27	8	1	375	41.71	5.48	Not Found	Not Found	Not Found	High	Not Found	30.8045	8
FALSE	High	Master Protein	Q86YZ3	HRNR	Hornerin [OS=Homo sapiens]	0	20.0866	9.92982	8	21	8	1	2850	282.228	10.04	High	Not Found	Not Found	High	Not Found	28.1957	8
FALSE	High	Master Protein	P50454	SERPINH1	Serpin H1 [OS=Homo sapiens]	0	16.9653	18.4211	5	10	5	1	418	46.411	8.69	Not Found	Not Found	Not Found	High	Not Found	16.2604	5
FALSE	High	Master Protein	P12235	SLC25A4	ADP/ATP translocase 1 [OS=Homo sapiens]	0	15.7215	27.1812	7	16	2	1	298	33.043	9.76	Not Found	Not Found	Not Found	Not Found	High	16.0727	7
FALSE	High	Master Protein	P05141	SLC25A5	ADP/ATP translocase 2 [OS=Homo sapiens]	0	14.289	22.4832	7	15	2	1	298	32.831	9.69	Not Found	Not Found	Not Found	Not Found	High	13.7908	7
FALSE	High	Master Protein	P02768-1	ALB	Serum albumin [OS=Homo sapiens]	0	13.6814	8.21018	5	50	5	1	609	69.321	6.28	High	High	Not Found	High	High	36.3452	5
FALSE	High	Master Protein	Q9HCC0-1	MCCC2	Methylcrotonoyl-CoA carboxylase beta chain, mitochondrial [OS=Homo sapiens]	0	12.7888	12.611	5	11	5	1	563	61.294	7.68	Not Found	Not Found	Not Found	High	Not Found	20.3247	5
FALSE	High	Master Protein	P11498	PC	pyruvate carboxylase, mitochondrial [OS=Homo sapiens]	0	12.0246	6.19694	5	12	5	1	1178	129.551	6.84	Not Found	Not Found	High	Not Found	Not Found	8.56592	5
FALSE	High	Master Protein	P62701	RPS4X	40S ribosomal protein S4, X isoform [OS=Homo sapiens]	0	7.86486	12.5475	4	5	4	1	263	29.579	10.15	Not Found	Not Found	Not Found	Not Found	High	2.30577	4
FALSE	High	Master Protein	Q99720	SIGMAR1	sigma non-opioid intracellular receptor 1 [OS=Homo sapiens]	0	7.1472	9.41704	2	24	2	1	223	25.112	5.96	High	Not Found	Not Found	High	High	39.7084	2
FALSE	High	Master Protein	Q15084-2	PDIA6	Isoform 2 of Protein disulfide-isomerase A6 [OS=Homo sapiens]	0	7.06425	7.52033	3	3	3	1	492	53.867	5.33	Not Found	Not Found	Not Found	High	Not Found	4.59459	3
FALSE	High	Master Protein	P35232	PHB	Prohibitin [OS=Homo sapiens]	0	6.57479	11.3971	3	3	3	1	272	29.786	5.76	Not Found	Not Found	Not Found	Not Found	High	6.40292	3
FALSE	High	Master Protein	Q07065	CKAP4	Cytoskeleton-associated protein 4 [OS=Homo sapiens]	0	6.10107	4.48505	2	4	2	1	602	65.983	5.92	Not Found	Not Found	Not Found	High	Not Found	1.98262	2
FALSE	High	Master Protein	P68104	EEF1A1	Elongation factor 1-alpha 1 [OS=Homo sapiens]	0	5.70437	6.70996	3	9	3	1	462	50.109	9.01	Not Found	Not Found	Not Found	High	Not Found	9.50314	3
FALSE	High	Master Protein	P23396-2	RPS3	Isoform 2 of 40S ribosomal protein S3 [OS=Homo sapiens]	0	4.69979	8.49421	2	3	2	1	259	28.468	9.73	Not Found	Not Found	Not Found	Not Found	High	1.77817	2
FALSE	High	Master Protein	P08670	VIM	Vimentin [OS=Homo sapiens]	0	4.67682	5.36481	3	4	2	1	466	53.619	5.12	Not Found	Not Found	Not Found	High	Not Found	0	3
FALSE	High	Master Protein	P30040-1	ERP29	Endoplasmic reticulum resident protein 29 [OS=Homo sapiens]	0	3.95703	5.74713	1	1	1	1	261	28.975	7.31	Not Found	Not Found	Not Found	Not Found	High	2.52002	1
FALSE	High	Master Protein	P49411	TUFM	elongation factor Tu, mitochondrial [OS=Homo sapiens]	0	3.78861	6.19469	2	2	2	1	452	49.51	7.61	Not Found	Not Found	Not Found	High	Not Found	3.65825	2
FALSE	High	Master Protein	P35579-1	MYH9	Myosin-9 [OS=Homo sapiens]	0	3.78681	0.918367	2	2	2	1	1960	226.392	5.6	Not Found	High	Not Found	Not Found	Not Found	0	2
FALSE	High	Master Protein	P62913	RPL11	60S ribosomal protein L11 [OS=Homo sapiens]	0	3.69877	8.98876	2	3	2	1	178	20.24	9.6	Not Found	Not Found	Not Found	Not Found	High	2.05708	2
FALSE	High	Master Protein	P18124	RPL7	60S ribosomal protein L7 [OS=Homo sapiens]	0	3.51496	12.0968	2	3	2	1	248	29.207	10.65	Not Found	Not Found	Not Found	Not Found	High	0	2
FALSE	High	Master Protein	Q5QNW6-2	HIST2H2BF	Isoform 2 of Histone H2B type 2-F [OS=Homo sapiens]	0	3.43556	11.194	2	2	2	1	134	14.832	10.35	Not Found	Not Found	Not Found	Not Found	High	2.65509	2
FALSE	High	Master Protein	Q13162	PRDX4	Peroxiredoxin-4 [OS=Homo sapiens]	0	3.42516	8.85609	2	6	2	1	271	30.521	6.29	Not Found	Not Found	Not Found	Not Found	High	0	2
FALSE	High	Master Protein	P15924-1	DSP	Desmoplakin [OS=Homo sapiens]	0	3.38825	0.522466	2	2	2	1	2871	331.569	6.81	Not Found	Not Found	Not Found	High	Not Found	0	2
FALSE	High	Master Protein	Q9UBS4	DNAJB11	DnaJ homolog subfamily B member 11 [OS=Homo sapiens]	0	3.32574	4.46927	2	2	2	1	358	40.489	6.18	Not Found	Not Found	Not Found	High	Not Found	1.81672	2
FALSE	High	Master Protein	P68363	TUBA1B	Tubulin alpha-1B chain [OS=Homo sapiens]	0	3.27753	1.99557	1	1	1	1	451	50.12	5.06	Not Found	Not Found	Not Found	High	Not Found	1.64695	1
FALSE	High	Master Protein	P18621-3	RPL17	Isoform 3 of 60S ribosomal protein L17 [OS=Homo sapiens]	0	2.95039	3.94737	1	1	1	1	228	26.356	10.1	Not Found	Not Found	Not Found	Not Found	High	2.36267	1
FALSE	High	Master Protein	P11182	DBT	Lipoamide acyltransferase component of branched-chain alpha-keto acid dehydrogenase complex, mitochondrial [OS=Homo sapiens]	0	2.63695	1.86722	1	2	1	1	482	53.453	8.51	Not Found	Not Found	Not Found	High	Not Found	1.79599	1
FALSE	High	Master Protein	Q02543	RPL18A	60S ribosomal protein L18a [OS=Homo sapiens]	0	2.29886	4.54545	1	1	1	1	176	20.749	10.71	Not Found	Not Found	Not Found	Not Found	High	2.15375	1
FALSE	High	Master Protein	P62249	RPS16	40S ribosomal protein S16 [OS=Homo sapiens]	0	2.25158	7.53425	1	1	1	1	146	16.435	10.21	Not Found	Not Found	Not Found	Not Found	High	2.10666	1
FALSE	High	Master Protein	P09758	TACSTD2	Tumor-associated calcium signal transducer 2 [OS=Homo sapiens]	0	2.01462	3.40557	1	17	1	1	323	35.687	8.87	High	High	Not Found	High	High	16.4569	1
FALSE	High	Master Protein	Q15005	SPCS2	Signal peptidase complex subunit 2 [OS=Homo sapiens]	0	1.96257	3.53982	1	1	1	1	226	24.987	8.47	Not Found	Not Found	Not Found	Not Found	High	0	1
FALSE	High	Master Protein	P62891	RPL39	60S ribosomal protein L39 [OS=Homo sapiens]	0	1.94119	19.6078	1	3	1	1	51	6.403	12.56	Not Found	Not Found	Not Found	Not Found	High	2.06997	1
FALSE	High	Master Protein	P45880-1	VDAC2	Isoform 1 of Voltage-dependent anion-selective channel protein 2 [OS=Homo sapiens]	0	1.9333	2.589	1	1	1	1	309	33.351	7.59	Not Found	Not Found	Not Found	Not Found	High	0	1
FALSE	High	Master Protein	Q9H9B4	SFXN1	Sideroflexin-1 [OS=Homo sapiens]	0	1.90032	2.79503	1	1	1	1	322	35.596	9.07	Not Found	Not Found	Not Found	Not Found	High	1.74376	1
FALSE	High	Master Protein	P22695	UQCRC2	Cytochrome b-c1 complex subunit 2, mitochondrial [OS=Homo sapiens]	0	1.75252	1.54525	1	1	1	1	453	48.413	8.63	Not Found	Not Found	Not Found	High	Not Found	0	1
FALSE	High	Master Protein	P51572-2	BCAP31	Isoform 2 of B-cell receptor-associated protein 31 [OS=Homo sapiens]	0	1.73447	2.23642	1	1	1	1	313	34.73	7.84	Not Found	Not Found	Not Found	Not Found	High	0	1
FALSE	High	Master Protein	P61978-2	HNRNPK	Isoform 2 of Heterogeneous nuclear ribonucleoprotein K [OS=Homo sapiens]	0	1.73072	1.72414	1	1	1	1	464	50.996	5.33	Not Found	Not Found	Not Found	High	Not Found	0	1
FALSE	High	Master Protein	P50914	RPL14	60S ribosomal protein L14 [OS=Homo sapiens]	0	1.72979	2.7907	1	1	1	1	215	23.417	10.93	Not Found	Not Found	Not Found	Not Found	High	0	1
FALSE	High	Master Protein	P17844	DDX5	probable ATP-dependent RNA helicase DDX5 [OS=Homo sapiens]	0	1.71965	0.977199	1	1	1	1	614	69.105	8.92	Not Found	Not Found	Not Found	High	Not Found	0	1
FALSE	High	Master Protein	A6NIZ1	RAB1B	ras-related protein Rap-1b-like protein [OS=Homo sapiens]	0	1.71422	4.34783	1	1	1	1	184	20.912	5.48	Not Found	Not Found	Not Found	Not Found	High	1.75423	1
FALSE	High	Master Protein	P05089-2	ARG1	Isoform 2 of Arginase-1 [OS=Homo sapiens]	0	1.7029	2.12121	1	1	1	1	330	35.642	7.21	Not Found	Not Found	Not Found	High	Not Found	1.60531	1
FALSE	High	Master Protein	P61247	RPS3A	40S ribosomal protein S3a [OS=Homo sapiens]	0	1.66696	3.0303	1	1	1	1	264	29.926	9.73	Not Found	Not Found	Not Found	Not Found	High	1.72991	1
FALSE	High	Master Protein	Q00325-1	SLC25A3	Phosphate carrier protein, mitochondrial [OS=Homo sapiens]	0	1.66635	3.31492	1	1	1	1	362	40.069	9.38	Not Found	Not Found	Not Found	Not Found	High	0	1
FALSE	High	Master Protein	Q99623	PHB2	Prohibitin-2 [OS=Homo sapiens]	0	1.63097	3.34448	1	1	1	1	299	33.276	9.83	Not Found	Not Found	Not Found	Not Found	High	0	1
FALSE	High	Master Protein	P04406-1	GAPDH	glyceraldehyde-3-phosphate dehydrogenase [OS=Homo sapiens]	0	1.58236	2.38806	1	1	1	1	335	36.03	8.46	Not Found	Not Found	Not Found	High	Not Found	1.87007	1
FALSE	High	Master Protein	P62829	RPL23	60S ribosomal protein L23 [OS=Homo sapiens]	0	1.55705	5.71429	1	1	1	1	140	14.856	10.51	Not Found	Not Found	Not Found	Not Found	High	0	1
FALSE	High	Master Protein	Q9BVC6	TMEM109	Transmembrane protein 109 [OS=Homo sapiens]	0	1.4747	3.7037	1	1	1	1	243	26.194	10.48	Not Found	Not Found	Not Found	Not Found	High	0	1
FALSE	High	Master Protein	Q96FX8	PERP	p53 apoptosis effector related to PMP-22 [OS=Homo sapiens]	0.0047619	1.42701	3.62694	1	1	1	1	193	21.372	7.03	Not Found	Not Found	Not Found	Not Found	High	0	1
FALSE	High	Master Protein	P05165-1	PCCA	Propionyl-CoA carboxylase alpha chain, mitochondrial [OS=Homo sapiens]	0.0047619	1.4105	0.961538	1	1	1	1	728	80.008	7.52	Not Found	Not Found	Not Found	High	Not Found	0	1
FALSE	Medium	Master Protein	P38646	HSPA9	Stress-70 protein, mitochondrial [OS=Homo sapiens]	0.0222222	1.4045	1.03093	1	1	1	1	679	73.635	6.16	Not Found	Not Found	Not Found	High	Not Found	0	1
FALSE	Medium	Master Protein	P63244	RACK1	Guanine nucleotide-binding protein subunit beta-2-like 1 [OS=Homo sapiens]	0.0222222	1.38945	2.83912	1	1	1	1	317	35.055	7.69	Not Found	Not Found	Not Found	Not Found	High	1.65468	1
FALSE	Medium	Master Protein	P14923	JUP	Junction plakoglobin [OS=Homo sapiens]	0.0222222	1.38122	1.07383	1	1	1	1	745	81.693	6.14	Not Found	Not Found	Not Found	High	Not Found	0	1
FALSE	Medium	Master Protein	Q9NVI7	ATAD3A	ATPase family AAA domain-containing protein 3A [OS=Homo sapiens]	0.0222222	1.37438	1.26183	1	1	1	1	634	71.325	8.98	Not Found	Not Found	Not Found	High	Not Found	1.66448	1
FALSE	Medium	Master Protein	Q08188	TGM3	Protein-glutamine gamma-glutamyltransferase E [OS=Homo sapiens]	0.0222222	1.33573	1.2987	1	1	1	1	693	76.584	5.86	Not Found	Not Found	Not Found	High	Not Found	0	1
FALSE	Medium	Master Protein	Q9BTV4	TMEM43	Transmembrane protein 43 [OS=Homo sapiens]	0.0222222	1.3256	2.25	1	1	1	1	400	44.847	8.13	Not Found	Not Found	Not Found	High	Not Found	0	1
FALSE	Medium	Master Protein	P55084	HADHB	Trifunctional enzyme subunit beta, mitochondrial [OS=Homo sapiens]	0.0222222	1.3184	2.32068	1	1	1	1	474	51.262	9.41	Not Found	Not Found	Not Found	High	Not Found	1.78668	1
FALSE	Medium	Master Protein	Q7Z6K1	THAP5	THAP domain-containing protein 5 [OS=Homo sapiens]	0.0222222	1.27287	1.77215	1	10	1	1	395	45.388	6.71	High	Not Found	High	High	High	1.65202	1
FALSE	Medium	Master Protein	Q86XR7-2	TICAM2	Isoform 2 of TIR domain-containing adapter molecule 2 [OS=Homo sapiens]	0.0394737	1.25065	1.73267	1	1	1	1	404	46.143	5.12	Not Found	Not Found	Not Found	Not Found	High	1.84845	1

## Sheet: Control indentified Proteins
Checked	Protein FDR Confidence	Master	Accession	Gene name	Description	Exp. q-value	Sum PEP Score	Coverage	# Peptides	# PSMs	# Unique Peptides	# Protein Groups	# AAs	MW [kDa]	calc. pI	Found in Sample: [S1] F1: Sample	Found in Sample: [S2] F2: Sample	Found in Sample: [S3] F3: Sample	Found in Sample: [S4] F4: Sample	Found in Sample: [S5] F5: Sample	Score Sequest HT	# Peptides Sequest HT
FALSE	High	Master Protein	P04264	KRT1	Keratin, type II cytoskeletal 1 [OS=Homo sapiens]	0	126.765	49.3789	31	264	29	1	644	65.999	8.12	High	High	High	High	High	464.247	31
FALSE	High	Master Protein	P13645	KRT10	Keratin, type I cytoskeletal 10 [OS=Homo sapiens]	0	79.3982	55.9932	26	165	23	1	584	58.792	5.21	High	High	High	High	High	226.89	26
FALSE	High	Master Protein	P35527	KRT9	Keratin, type I cytoskeletal 9 [OS=Homo sapiens]	0	66.6846	52.0064	23	126	22	1	623	62.027	5.24	High	High	High	High	High	164.834	23
FALSE	High	Master Protein	P35908	KRT2	Keratin, type II cytoskeletal 2 epidermal [OS=Homo sapiens]	0	43.3205	30.3599	16	91	11	1	639	65.393	8	High	Not Found	Not Found	High	Not Found	114.993	16
FALSE	High	Master Protein	P13647	KRT5	keratin, type II cytoskeletal 5 [OS=Homo sapiens]	0	16.7156	13.5593	8	17	5	1	590	62.34	7.74	Not Found	Not Found	Not Found	High	Not Found	26.5794	8
FALSE	High	Master Protein	P02533	KRT14	Keratin, type I cytoskeletal 14 [OS=Homo sapiens]	0	14.0702	16.3136	8	43	5	1	472	51.529	5.16	Not Found	Not Found	High	High	Not Found	34.8541	8
FALSE	High	Master Protein	Q96RQ3	MCCC1	Methylcrotonoyl-CoA carboxylase subunit alpha, mitochondrial [OS=Homo sapiens]	0	10.0962	10.069	5	9	5	1	725	80.422	7.78	Not Found	Not Found	High	Not Found	Not Found	7.91476	5
FALSE	High	Master Protein	P05166-2	PCCB	Isoform 2 of Propionyl-CoA carboxylase beta chain, mitochondrial [OS=Homo sapiens]	0	9.37812	11.449	5	6	5	1	559	60.483	7.24	Not Found	Not Found	Not Found	High	Not Found	10.162	5
FALSE	High	Master Protein	P02768-1	ALB	Serum albumin [OS=Homo sapiens]	0	8.04384	8.21018	5	25	5	1	609	69.321	6.28	High	High	High	High	High	21.7682	5
FALSE	High	Master Protein	Q9HCC0-1	MCCC2	Methylcrotonoyl-CoA carboxylase beta chain, mitochondrial [OS=Homo sapiens]	0	7.41293	15.6306	4	4	4	1	563	61.294	7.68	Not Found	Not Found	Not Found	High	Not Found	8.89329	4
FALSE	High	Master Protein	P09758	TACSTD2	Tumor-associated calcium signal transducer 2 [OS=Homo sapiens]	0	1.54929	3.40557	1	31	1	1	323	35.687	8.87	High	High	High	High	High	30.9261	1
FALSE	High	Master Protein	Q9NVT9	ARMC1	armadillo repeat-containing protein 1 [OS=Homo sapiens]	0	1.48585	10.2837	1	1	1	1	282	31.261	5.74	Not Found	Not Found	Not Found	Not Found	High	0	1
FALSE	High	Master Protein	P49796-3	RGS3	Regulator of G-protein signaling 3 [OS=Homo sapiens]	0	1.48017	1.75292	1	4	1	1	1198	132.252	6.28	High	High	High	Not Found	Not Found	0	1
FALSE	High	Master Protein	P62249	RPS16	40S ribosomal protein S16 [OS=Homo sapiens]	0	1.21817	6.84932	1	1	1	1	146	16.435	10.21	Not Found	Not Found	Not Found	Not Found	High	0	1
FALSE	High	Master Protein	Q96T58	SPEN	Msx2-interacting protein [OS=Homo sapiens]	0	1.12691	0.272926	1	4	1	1	3664	402.004	7.64	High	Not Found	Not Found	Not Found	High	5.72175	1
FALSE	Medium	Master Protein	Q7Z6K1	THAP5	THAP domain-containing protein 5 [OS=Homo sapiens]	0.0105263	1.06003	1.77215	1	6	1	1	395	45.388	6.71	High	High	Not Found	High	High	3.42239	1
FALSE	Medium	Master Protein	P11498	PC	pyruvate carboxylase, mitochondrial [OS=Homo sapiens]	0.0105263	1.05879	1.27334	1	1	1	1	1178	129.551	6.84	Not Found	Not Found	High	Not Found	Not Found	0	1
FALSE	Medium	Master Protein	O75420	GIGYF1	PERQ amino acid-rich with GYF domain-containing protein 1 [OS=Homo sapiens]	0.0105263	1.04182	0.966184	1	1	1	1	1035	114.531	5.39	Not Found	Not Found	Not Found	Not Found	High	0	1
FALSE	Medium	Master Protein	P40227-1	CCT6A	T-complex protein 1 subunit zeta [OS=Homo sapiens]	0.0105263	1.0332	1.12994	1	16	1	1	531	57.988	6.68	High	High	High	High	High	6.47047	1
FALSE	Medium	Master Protein	A5A3E0	POTEF	POTE ankyrin domain family member F [OS=Homo sapiens]	0.0105263	0.903438	1.48837	1	1	1	1	1075	121.367	6.2	Not Found	Not Found	Not Found	High	Not Found	1.62511	1
FALSE	Medium	Master Protein	Q2PPJ7-1	RALGAPA2	Ral GTPase-activating protein subunit alpha-2 [OS=Homo sapiens]	0.0105263	0.897909	0.480513	1	1	1	1	1873	210.636	6.07	Not Found	Not Found	Not Found	Not Found	High	2.08797	1
FALSE	Medium	Master Protein	P16885	PLCG2	1-phosphatidylinositol 4,5-bisphosphate phosphodiesterase gamma-2 [OS=Homo sapiens]	0.0105263	0.871924	1.50198	1	1	1	1	1265	147.776	6.64	Not Found	Not Found	Not Found	Not Found	High	0	1
FALSE	Medium	Master Protein	Q8TDG4	HELQ	Helicase POLQ-like [OS=Homo sapiens]	0.0105263	0.828566	0.908265	1	2	1	1	1101	124.053	6.58	Not Found	High	Not Found	High	Not Found	0	1

## Sheet: σ1R-APEX specific proteins
Checked	Protein FDR Confidence	Master	Accession	Gene name	Description	Exp. q-value	Sum PEP Score	Coverage	# Peptides	# PSMs	# Unique Peptides	# Protein Groups	# AAs	MW [kDa]	calc. pI	Found in Sample: [S1] F1: Sample	Found in Sample: [S2] F2: Sample	Found in Sample: [S3] F3: Sample	Found in Sample: [S4] F4: Sample	Found in Sample: [S5] F5: Sample	Score Sequest HT	# Peptides Sequest HT
FALSE	High	Master Protein	P04259	KRT6B	keratin, type II cytoskeletal 6B [OS=Homo sapiens]	0	39.1859	21.0993	14	149	2	1	564	60.03	8	Not Found	Not Found	Not Found	High	Not Found	214.853	14
FALSE	High	Master Protein	P08779	KRT16	Keratin, type I cytoskeletal 16 [OS=Homo sapiens]	0	27.7767	17.759	9	95	1	1	473	51.236	5.05	Not Found	Not Found	Not Found	High	Not Found	114.093	9
FALSE	High	Master Protein	P60709	ACTB	Actin, cytoplasmic 1 [OS=Homo sapiens]	0	22.8701	25.8667	8	27	8	1	375	41.71	5.48	Not Found	Not Found	Not Found	High	Not Found	30.8045	8
FALSE	High	Master Protein	Q86YZ3	HRNR	Hornerin [OS=Homo sapiens]	0	20.0866	9.92982	8	21	8	1	2850	282.228	10.04	High	Not Found	Not Found	High	Not Found	28.1957	8
FALSE	High	Master Protein	P50454	SERPINH1	Serpin H1 [OS=Homo sapiens]	0	16.9653	18.4211	5	10	5	1	418	46.411	8.69	Not Found	Not Found	Not Found	High	Not Found	16.2604	5
FALSE	High	Master Protein	P12235	SLC25A4	ADP/ATP translocase 1 [OS=Homo sapiens]	0	15.7215	27.1812	7	16	2	1	298	33.043	9.76	Not Found	Not Found	Not Found	Not Found	High	16.0727	7
FALSE	High	Master Protein	P05141	SLC25A5	ADP/ATP translocase 2 [OS=Homo sapiens]	0	14.289	22.4832	7	15	2	1	298	32.831	9.69	Not Found	Not Found	Not Found	Not Found	High	13.7908	7
FALSE	High	Master Protein	P62701	RPS4X	40S ribosomal protein S4, X isoform [OS=Homo sapiens]	0	7.86486	12.5475	4	5	4	1	263	29.579	10.15	Not Found	Not Found	Not Found	Not Found	High	2.30577	4
FALSE	High	Master Protein	Q99720	SIGMAR1	sigma non-opioid intracellular receptor 1 [OS=Homo sapiens]	0	7.1472	9.41704	2	24	2	1	223	25.112	5.96	High	Not Found	Not Found	High	High	39.7084	2
FALSE	High	Master Protein	Q15084-2	PDIA6	Isoform 2 of Protein disulfide-isomerase A6 [OS=Homo sapiens]	0	7.06425	7.52033	3	3	3	1	492	53.867	5.33	Not Found	Not Found	Not Found	High	Not Found	4.59459	3
FALSE	High	Master Protein	P35232	PHB	Prohibitin [OS=Homo sapiens]	0	6.57479	11.3971	3	3	3	1	272	29.786	5.76	Not Found	Not Found	Not Found	Not Found	High	6.40292	3
FALSE	High	Master Protein	Q07065	CKAP4	Cytoskeleton-associated protein 4 [OS=Homo sapiens]	0	6.10107	4.48505	2	4	2	1	602	65.983	5.92	Not Found	Not Found	Not Found	High	Not Found	1.98262	2
FALSE	High	Master Protein	P68104	EEF1A1	Elongation factor 1-alpha 1 [OS=Homo sapiens]	0	5.70437	6.70996	3	9	3	1	462	50.109	9.01	Not Found	Not Found	Not Found	High	Not Found	9.50314	3
FALSE	High	Master Protein	P23396-2	RPS3	Isoform 2 of 40S ribosomal protein S3 [OS=Homo sapiens]	0	4.69979	8.49421	2	3	2	1	259	28.468	9.73	Not Found	Not Found	Not Found	Not Found	High	1.77817	2
FALSE	High	Master Protein	P08670	VIM	Vimentin [OS=Homo sapiens]	0	4.67682	5.36481	3	4	2	1	466	53.619	5.12	Not Found	Not Found	Not Found	High	Not Found	0	3
FALSE	High	Master Protein	P30040-1	ERP29	Endoplasmic reticulum resident protein 29 [OS=Homo sapiens]	0	3.95703	5.74713	1	1	1	1	261	28.975	7.31	Not Found	Not Found	Not Found	Not Found	High	2.52002	1
FALSE	High	Master Protein	P49411	TUFM	elongation factor Tu, mitochondrial [OS=Homo sapiens]	0	3.78861	6.19469	2	2	2	1	452	49.51	7.61	Not Found	Not Found	Not Found	High	Not Found	3.65825	2
FALSE	High	Master Protein	P35579-1	MYH9	Myosin-9 [OS=Homo sapiens]	0	3.78681	0.918367	2	2	2	1	1960	226.392	5.6	Not Found	High	Not Found	Not Found	Not Found	0	2
FALSE	High	Master Protein	P62913	RPL11	60S ribosomal protein L11 [OS=Homo sapiens]	0	3.69877	8.98876	2	3	2	1	178	20.24	9.6	Not Found	Not Found	Not Found	Not Found	High	2.05708	2
FALSE	High	Master Protein	P18124	RPL7	60S ribosomal protein L7 [OS=Homo sapiens]	0	3.51496	12.0968	2	3	2	1	248	29.207	10.65	Not Found	Not Found	Not Found	Not Found	High	0	2
FALSE	High	Master Protein	Q5QNW6-2	HIST2H2BF	Isoform 2 of Histone H2B type 2-F [OS=Homo sapiens]	0	3.43556	11.194	2	2	2	1	134	14.832	10.35	Not Found	Not Found	Not Found	Not Found	High	2.65509	2
FALSE	High	Master Protein	Q13162	PRDX4	Peroxiredoxin-4 [OS=Homo sapiens]	0	3.42516	8.85609	2	6	2	1	271	30.521	6.29	Not Found	Not Found	Not Found	Not Found	High	0	2
FALSE	High	Master Protein	P15924-1	DSP	Desmoplakin [OS=Homo sapiens]	0	3.38825	0.522466	2	2	2	1	2871	331.569	6.81	Not Found	Not Found	Not Found	High	Not Found	0	2
FALSE	High	Master Protein	Q9UBS4	DNAJB11	DnaJ homolog subfamily B member 11 [OS=Homo sapiens]	0	3.32574	4.46927	2	2	2	1	358	40.489	6.18	Not Found	Not Found	Not Found	High	Not Found	1.81672	2
FALSE	High	Master Protein	P68363	TUBA1B	Tubulin alpha-1B chain [OS=Homo sapiens]	0	3.27753	1.99557	1	1	1	1	451	50.12	5.06	Not Found	Not Found	Not Found	High	Not Found	1.64695	1
FALSE	High	Master Protein	P18621-3	RPL17	Isoform 3 of 60S ribosomal protein L17 [OS=Homo sapiens]	0	2.95039	3.94737	1	1	1	1	228	26.356	10.1	Not Found	Not Found	Not Found	Not Found	High	2.36267	1
FALSE	High	Master Protein	P11182	DBT	Lipoamide acyltransferase component of branched-chain alpha-keto acid dehydrogenase complex, mitochondrial [OS=Homo sapiens]	0	2.63695	1.86722	1	2	1	1	482	53.453	8.51	Not Found	Not Found	Not Found	High	Not Found	1.79599	1
FALSE	High	Master Protein	Q02543	RPL18A	60S ribosomal protein L18a [OS=Homo sapiens]	0	2.29886	4.54545	1	1	1	1	176	20.749	10.71	Not Found	Not Found	Not Found	Not Found	High	2.15375	1
FALSE	High	Master Protein	Q15005	SPCS2	Signal peptidase complex subunit 2 [OS=Homo sapiens]	0	1.96257	3.53982	1	1	1	1	226	24.987	8.47	Not Found	Not Found	Not Found	Not Found	High	0	1
FALSE	High	Master Protein	P62891	RPL39	60S ribosomal protein L39 [OS=Homo sapiens]	0	1.94119	19.6078	1	3	1	1	51	6.403	12.56	Not Found	Not Found	Not Found	Not Found	High	2.06997	1
FALSE	High	Master Protein	P45880-1	VDAC2	Isoform 1 of Voltage-dependent anion-selective channel protein 2 [OS=Homo sapiens]	0	1.9333	2.589	1	1	1	1	309	33.351	7.59	Not Found	Not Found	Not Found	Not Found	High	0	1
FALSE	High	Master Protein	Q9H9B4	SFXN1	Sideroflexin-1 [OS=Homo sapiens]	0	1.90032	2.79503	1	1	1	1	322	35.596	9.07	Not Found	Not Found	Not Found	Not Found	High	1.74376	1
FALSE	High	Master Protein	P22695	UQCRC2	Cytochrome b-c1 complex subunit 2, mitochondrial [OS=Homo sapiens]	0	1.75252	1.54525	1	1	1	1	453	48.413	8.63	Not Found	Not Found	Not Found	High	Not Found	0	1
FALSE	High	Master Protein	P51572-2	BCAP31	Isoform 2 of B-cell receptor-associated protein 31 [OS=Homo sapiens]	0	1.73447	2.23642	1	1	1	1	313	34.73	7.84	Not Found	Not Found	Not Found	Not Found	High	0	1
FALSE	High	Master Protein	P61978-2	HNRNPK	Isoform 2 of Heterogeneous nuclear ribonucleoprotein K [OS=Homo sapiens]	0	1.73072	1.72414	1	1	1	1	464	50.996	5.33	Not Found	Not Found	Not Found	High	Not Found	0	1
FALSE	High	Master Protein	P50914	RPL14	60S ribosomal protein L14 [OS=Homo sapiens]	0	1.72979	2.7907	1	1	1	1	215	23.417	10.93	Not Found	Not Found	Not Found	Not Found	High	0	1
FALSE	High	Master Protein	P17844	DDX5	probable ATP-dependent RNA helicase DDX5 [OS=Homo sapiens]	0	1.71965	0.977199	1	1	1	1	614	69.105	8.92	Not Found	Not Found	Not Found	High	Not Found	0	1
FALSE	High	Master Protein	A6NIZ1	ARG1	ras-related protein Rap-1b-like protein [OS=Homo sapiens]	0	1.71422	4.34783	1	1	1	1	184	20.912	5.48	Not Found	Not Found	Not Found	Not Found	High	1.75423	1
FALSE	High	Master Protein	P05089-2	RPS3A	Isoform 2 of Arginase-1 [OS=Homo sapiens]	0	1.7029	2.12121	1	1	1	1	330	35.642	7.21	Not Found	Not Found	Not Found	High	Not Found	1.60531	1
FALSE	High	Master Protein	P61247	SLC25A3	40S ribosomal protein S3a [OS=Homo sapiens]	0	1.66696	3.0303	1	1	1	1	264	29.926	9.73	Not Found	Not Found	Not Found	Not Found	High	1.72991	1
FALSE	High	Master Protein	Q00325-1	PHB2	Phosphate carrier protein, mitochondrial [OS=Homo sapiens]	0	1.66635	3.31492	1	1	1	1	362	40.069	9.38	Not Found	Not Found	Not Found	Not Found	High	0	1
FALSE	High	Master Protein	Q99623	GAPDH	Prohibitin-2 [OS=Homo sapiens]	0	1.63097	3.34448	1	1	1	1	299	33.276	9.83	Not Found	Not Found	Not Found	Not Found	High	0	1
FALSE	High	Master Protein	P04406-1	RPL23	glyceraldehyde-3-phosphate dehydrogenase [OS=Homo sapiens]	0	1.58236	2.38806	1	1	1	1	335	36.03	8.46	Not Found	Not Found	Not Found	High	Not Found	1.87007	1
FALSE	High	Master Protein	P62829	TMEM109	60S ribosomal protein L23 [OS=Homo sapiens]	0	1.55705	5.71429	1	1	1	1	140	14.856	10.51	Not Found	Not Found	Not Found	Not Found	High	0	1
FALSE	High	Master Protein	Q9BVC6	PERP	Transmembrane protein 109 [OS=Homo sapiens]	0	1.4747	3.7037	1	1	1	1	243	26.194	10.48	Not Found	Not Found	Not Found	Not Found	High	0	1
FALSE	High	Master Protein	Q96FX8	PCCA	p53 apoptosis effector related to PMP-22 [OS=Homo sapiens]	0.0047619	1.42701	3.62694	1	1	1	1	193	21.372	7.03	Not Found	Not Found	Not Found	Not Found	High	0	1
FALSE	High	Master Protein	P05165-1	HSPA9	Propionyl-CoA carboxylase alpha chain, mitochondrial [OS=Homo sapiens]	0.0047619	1.4105	0.961538	1	1	1	1	728	80.008	7.52	Not Found	Not Found	Not Found	High	Not Found	0	1
FALSE	Medium	Master Protein	P38646	RACK1	Stress-70 protein, mitochondrial [OS=Homo sapiens]	0.0222222	1.4045	1.03093	1	1	1	1	679	73.635	6.16	Not Found	Not Found	Not Found	High	Not Found	0	1
FALSE	Medium	Master Protein	P63244	JUP	Guanine nucleotide-binding protein subunit beta-2-like 1 [OS=Homo sapiens]	0.0222222	1.38945	2.83912	1	1	1	1	317	35.055	7.69	Not Found	Not Found	Not Found	Not Found	High	1.65468	1
FALSE	Medium	Master Protein	P14923	ATAD3A	Junction plakoglobin [OS=Homo sapiens]	0.0222222	1.38122	1.07383	1	1	1	1	745	81.693	6.14	Not Found	Not Found	Not Found	High	Not Found	0	1
FALSE	Medium	Master Protein	Q9NVI7	TGM3	ATPase family AAA domain-containing protein 3A [OS=Homo sapiens]	0.0222222	1.37438	1.26183	1	1	1	1	634	71.325	8.98	Not Found	Not Found	Not Found	High	Not Found	1.66448	1
FALSE	Medium	Master Protein	Q08188	TMEM43	Protein-glutamine gamma-glutamyltransferase E [OS=Homo sapiens]	0.0222222	1.33573	1.2987	1	1	1	1	693	76.584	5.86	Not Found	Not Found	Not Found	High	Not Found	0	1
FALSE	Medium	Master Protein	Q9BTV4	HADHB	Transmembrane protein 43 [OS=Homo sapiens]	0.0222222	1.3256	2.25	1	1	1	1	400	44.847	8.13	Not Found	Not Found	Not Found	High	Not Found	0	1
FALSE	Medium	Master Protein	Q7Z6K1	TICAM2	THAP domain-containing protein 5 [OS=Homo sapiens]	0.0222222	1.27287	1.77215	1	10	1	1	395	45.388	6.71	High	Not Found	High	High	High	1.65202	1
FALSE	Medium	Master Protein	Q86XR7-2		Isoform 2 of TIR domain-containing adapter molecule 2 [OS=Homo sapiens]	0.0394737	1.25065	1.73267	1	1	1	1	404	46.143	5.12	Not Found	Not Found	Not Found	Not Found	High	1.84845	1
